# Supplementary material for: Sex chromosome and sex locus characterization in goldfish, Carassius auratus (Linnaeus, 1758)
Source: BMC Genomics. 2020 Aug 11;21:552. doi: 10.1186/s12864-020-06959-3 (PMC7430817; doi:10.1186/s12864-020-06959-3)
Supplement: Supplementary file 9 — Additional file 9 Extraction of detailed information on the annotated genes in the goldfish sex determination regions [SDR (N = 373)] extracted from the NCBI goldfish female genome assembly annotation file (accession number QPKE00000000). [file 12864_2020_6959_MOESM9_ESM.xlsx]

## Sheet: Sheet1
#Chr	start	end	genes	products
NC_039264.1	8397219	8399783	LOC113039581	nuclear factor interleukin-3-regulated protein-like
NC_039264.1	8401533	8410534	LOC113039583	nuclear factor interleukin-3-regulated protein-like
NC_039264.1	8412918	8439541	LOC113039582	leucine-rich repeat and immunoglobulin-like domain-containing nogo receptor-interacting protein 3
NC_039264.1	8467411	8468912	LOC113040650	uncharacterized LOC113040650
NC_039264.1	8472669	8477493	LOC113039584	inactive tyrosine-protein kinase PRAG1-like
NC_039264.1	8483797	8488623	amh	anti-Mullerian hormone%2C transcript variant X2
NC_039264.1	8483797	8488623	amh	anti-Mullerian hormone%2C transcript variant X1
NC_039264.1	8490107	8521199	LOC113039587	histone-lysine N-methyltransferase%2C H3 lysine-79 specific-like%2C transcript variant X2
NC_039264.1	8490107	8521199	LOC113039587	histone-lysine N-methyltransferase%2C H3 lysine-79 specific-like%2C transcript variant X1
NC_039264.1	8490107	8521196	LOC113039587	histone-lysine N-methyltransferase%2C H3 lysine-79 specific-like%2C transcript variant X3
NC_039264.1	8527016	8560408	LOC113039589	RNA polymerase II elongation factor ELL-like
NC_039264.1	8563617	8570664	LOC113039590	peptidyl-prolyl cis-trans isomerase FKBP8-like%2C transcript variant X1
NC_039264.1	8563721	8572344	LOC113039590	peptidyl-prolyl cis-trans isomerase FKBP8-like%2C transcript variant X4
NC_039264.1	8563721	8572340	LOC113039590	peptidyl-prolyl cis-trans isomerase FKBP8-like%2C transcript variant X3
NC_039264.1	8563721	8572334	LOC113039590	peptidyl-prolyl cis-trans isomerase FKBP8-like%2C transcript variant X6
NC_039264.1	8563721	8572334	LOC113039590	peptidyl-prolyl cis-trans isomerase FKBP8-like%2C transcript variant X2
NC_039264.1	8563721	8572329	LOC113039590	peptidyl-prolyl cis-trans isomerase FKBP8-like%2C transcript variant X7
NC_039264.1	8563721	8572325	LOC113039590	peptidyl-prolyl cis-trans isomerase FKBP8-like%2C transcript variant X8
NC_039264.1	8563721	8570845	LOC113039590	peptidyl-prolyl cis-trans isomerase FKBP8-like%2C transcript variant X9
NC_039264.1	8563721	8570790	LOC113039590	peptidyl-prolyl cis-trans isomerase FKBP8-like%2C transcript variant X5
NC_039264.1	8574284	8633633	LOC113039591	single-stranded DNA-binding protein 3-like
NC_039264.1	8674462	8691976	LOC113039592	transmembrane protein 59-like%2C transcript variant X2
NC_039264.1	8675692	8691976	LOC113039592	transmembrane protein 59-like%2C transcript variant X1
NC_039264.1	8692728	8699589	LOC113039593	cytokine receptor-like factor 1
NC_039264.1	8699682	8706363	LOC113039595	required for excision 1-B domain-containing protein-like
NC_039264.1	8707387	8747513	cpamd8	C3 and PZP like%2C alpha-2-macroglobulin domain containing 8%2C transcript variant X2
NC_039264.1	8707388	8747513	cpamd8	C3 and PZP like%2C alpha-2-macroglobulin domain containing 8%2C transcript variant X1
NC_039264.1	8748023	8751882	LOC113039597	outer dense fiber protein 3-like protein 2%2C transcript variant X1
NC_039264.1	8748900	8751879	LOC113039597	outer dense fiber protein 3-like protein 2%2C transcript variant X3
NC_039264.1	8749822	8751878	LOC113039597	outer dense fiber protein 3-like protein 2%2C transcript variant X2
NC_039264.1	8752875	8754091	LOC113039598	cyclin-dependent kinases regulatory subunit 1-like
NC_039264.1	8755961	8770860	LOC113039600	SHC-transforming protein 2-like%2C transcript variant X3
NC_039264.1	8757099	8770860	LOC113039600	SHC-transforming protein 2-like%2C transcript variant X2
NC_039264.1	8757989	8770860	LOC113039600	SHC-transforming protein 2-like%2C transcript variant X1
NC_039264.1	8773473	8788173	LOC113039599	ankyrin repeat domain-containing protein 24-like
NC_039264.1	8793793	8823250	LOC113039601	SH2 domain-containing adapter protein F-like%2C transcript variant X2
NC_039264.1	8793793	8823250	LOC113039601	SH2 domain-containing adapter protein F-like%2C transcript variant X1
NC_039264.1	8828368	8831854	LOC113039603	sphingosine 1-phosphate receptor 3-like%2C transcript variant X1
NC_039264.1	8828368	8831607	LOC113039603	sphingosine 1-phosphate receptor 3-like%2C transcript variant X2
NC_039264.1	8858097	8862368	LOC113039605	BLOC-1-related complex subunit 8%2C transcript variant X2
NC_039264.1	8858097	8862368	LOC113039605	BLOC-1-related complex subunit 8%2C transcript variant X1
NC_039264.1	8863160	8864885	LOC113039606	DNA-binding protein RFXANK-like%2C transcript variant X2
NC_039264.1	8863167	8864885	LOC113039606	DNA-binding protein RFXANK-like%2C transcript variant X1
NC_039264.1	8864789	8866813	LOC113039607	nuclear receptor 2C2-associated protein-like
NC_039264.1	8889369	9027995	LOC113039608	neurocan core protein-like%2C transcript variant X2
NC_039264.1	8889370	9027995	LOC113039608	neurocan core protein-like%2C transcript variant X1
NC_039264.1	8931185	8938832	LOC113039609	uncharacterized LOC113039609%2C transcript variant X2
NC_039264.1	8931185	8938832	LOC113039609	uncharacterized LOC113039609%2C transcript variant X4
NC_039264.1	8931185	8935015	LOC113039609	uncharacterized LOC113039609%2C transcript variant X1
NC_039264.1	8932003	8938832	LOC113039609	uncharacterized LOC113039609%2C transcript variant X3
NC_039264.1	8935160	8938832	LOC113039609	uncharacterized LOC113039609%2C transcript variant X5
NC_039264.1	9034276	9040631	LOC113039611	hyaluronan and proteoglycan link protein 4-like
NC_039264.1	9061573	9108891	LOC113039613	protein strawberry notch homolog 2-like%2C transcript variant X1
NC_039264.1	9061573	9108891	LOC113039613	protein strawberry notch homolog 2-like%2C transcript variant X2
NC_039264.1	9086270	9107098	LOC113039613	protein strawberry notch homolog 2-like%2C transcript variant X3
NC_039264.1	9110458	9132131	LOC113039614	tight junction protein ZO-3-like%2C transcript variant X2
NC_039264.1	9113901	9132131	LOC113039614	tight junction protein ZO-3-like%2C transcript variant X1
NC_039264.1	9116899	9132131	LOC113039614	tight junction protein ZO-3-like%2C transcript variant X3
NC_039264.1	9116899	9132131	LOC113039614	tight junction protein ZO-3-like%2C transcript variant X4
NC_039264.1	9132788	9152636	LOC113039615	rho GTPase-activating protein 45-like%2C transcript variant X1
NC_039264.1	9132789	9152636	LOC113039615	rho GTPase-activating protein 45-like%2C transcript variant X3
NC_039264.1	9132790	9152636	LOC113039615	rho GTPase-activating protein 45-like%2C transcript variant X2
NC_039264.1	9133186	9152636	LOC113039615	rho GTPase-activating protein 45-like%2C transcript variant X4
NC_039264.1	9133187	9152636	LOC113039615	rho GTPase-activating protein 45-like%2C transcript variant X5
NC_039264.1	9152935	9157253	LOC113039617	DNA-directed RNA polymerases I%2C II%2C and III subunit RPABC1
NC_039264.1	9166517	9190988	LOC113039619	phosphatidylinositol 4-phosphate 5-kinase type-1 gamma-like%2C transcript variant X1
NC_039264.1	9166518	9190988	LOC113039619	phosphatidylinositol 4-phosphate 5-kinase type-1 gamma-like%2C transcript variant X2
NC_039264.1	9194660	9202211	LOC113039620	heterogeneous nuclear ribonucleoprotein M-like%2C transcript variant X2
NC_039264.1	9194660	9202211	LOC113039620	heterogeneous nuclear ribonucleoprotein M-like%2C transcript variant X1
NC_039264.1	9194660	9200620	LOC113039620	heterogeneous nuclear ribonucleoprotein M-like%2C transcript variant X3
NC_039264.1	9203659	9215931	LOC113039621	E3 ubiquitin-protein ligase MARCH2
NC_039264.1	9216938	9223251	LOC113039622	ras-related protein Rab-11B-like%2C transcript variant X1
NC_039264.1	9216938	9222076	LOC113039622	ras-related protein Rab-11B-like%2C transcript variant X2
NC_039264.1	9227793	9232899	LOC113039626	interferon-induced protein 44-like%2C transcript variant X1
NC_039264.1	9227913	9232899	LOC113039626	interferon-induced protein 44-like%2C transcript variant X2
NC_039264.1	9254539	9257664	LOC113039625	interferon-induced protein 44-like
NC_039264.1	9262333	9265465	LOC113039624	interferon-induced protein 44-like%2C transcript variant X2
NC_039264.1	9262488	9265465	LOC113039624	interferon-induced protein 44-like%2C transcript variant X1
NC_039264.1	9267261	9355229	LOC113039628	rab GTPase-activating protein 1-like%2C transcript variant X1
NC_039264.1	9267261	9277826	LOC113039628	rab GTPase-activating protein 1-like%2C transcript variant X2
NC_039264.1	9316187	9321074	LOC113039629	G-protein coupled receptor 52-like
NC_039264.1	9363644	9373719	LOC113039630	tudor domain-containing protein 5-like
NC_039264.1	9374739	9377378	LOC113040651	podocin-like
NC_039264.1	9378849	9387758	LOC113039631	axonemal dynein light chain domain-containing protein 1-like
NC_039264.1	9388554	9401136	LOC113039633	nardilysin-like
NC_039264.1	9401964	9408118	LOC113039634	ras-related protein Rab-3B-like%2C transcript variant X1
NC_039264.1	9401964	9408118	LOC113039634	ras-related protein Rab-3B-like%2C transcript variant X2
NC_039264.1	9420677	9452342	LOC113039635	FRAS1-related extracellular matrix protein 1-like%2C transcript variant X1
NC_039264.1	9420677	9452316	LOC113039635	FRAS1-related extracellular matrix protein 1-like%2C transcript variant X3
NC_039264.1	9420677	9452306	LOC113039635	FRAS1-related extracellular matrix protein 1-like%2C transcript variant X2
NC_039264.1	9470216	9485834	LOC113040482	protein unc-13 homolog A-like
NC_039264.1	9487642	9504469	LOC113039637	unconventional myosin-Vb-like
NC_039264.1	9504765	9512238	LOC113039638	methyl-CpG-binding domain protein 3-like%2C transcript variant X4
NC_039264.1	9504765	9512218	LOC113039638	methyl-CpG-binding domain protein 3-like%2C transcript variant X3
NC_039264.1	9504765	9512214	LOC113039638	methyl-CpG-binding domain protein 3-like%2C transcript variant X2
NC_039264.1	9504765	9512214	LOC113039638	methyl-CpG-binding domain protein 3-like%2C transcript variant X1
NC_039264.1	9513824	9514538	LOC113039641	cytochrome b-c1 complex subunit 10
NC_039264.1	9515325	9537449	tcf3	transcription factor 3%2C transcript variant X2
NC_039264.1	9515325	9537449	tcf3	transcription factor 3%2C transcript variant X3
NC_039264.1	9515325	9537448	tcf3	transcription factor 3%2C transcript variant X4
NC_039264.1	9515325	9537448	tcf3	transcription factor 3%2C transcript variant X1
NC_039264.1	9548741	9570546	LOC113039642	zinc finger and BTB domain-containing protein 7A-like%2C transcript variant X1
NC_039264.1	9548741	9569604	LOC113039642	zinc finger and BTB domain-containing protein 7A-like%2C transcript variant X2
NC_039264.1	9548741	9568784	LOC113039642	zinc finger and BTB domain-containing protein 7A-like%2C transcript variant X3
NC_039264.1	9548741	9568218	LOC113039642	zinc finger and BTB domain-containing protein 7A-like%2C transcript variant X4
NC_039264.1	9571081	9579592	LOC113039644	dual specificity mitogen-activated protein kinase kinase 2
NC_039264.1	15520879	15704944	LOC113039818	metabotropic glutamate receptor 7-like%2C transcript variant X1
NC_039264.1	15520879	15696477	LOC113039818	metabotropic glutamate receptor 7-like%2C transcript variant X2
NC_039264.1	15771020	15780107	nicn1	nicolin 1
NC_039264.1	15856450	15887337	dag1	dystroglycan 1%2C transcript variant X3
NC_039264.1	15856450	15887337	dag1	dystroglycan 1%2C transcript variant X2
NC_039264.1	15856450	15886063	dag1	dystroglycan 1%2C transcript variant X1
NC_039264.1	15856450	15886053	dag1	dystroglycan 1%2C transcript variant X4
NC_039264.1	16104748	16187138	LOC113039822	poly(rC)-binding protein 4-like%2C transcript variant X1
NC_039264.1	16104883	16185096	LOC113039822	poly(rC)-binding protein 4-like%2C transcript variant X6
NC_039264.1	16104884	16187138	LOC113039822	poly(rC)-binding protein 4-like%2C transcript variant X5
NC_039264.1	16104885	16187138	LOC113039822	poly(rC)-binding protein 4-like%2C transcript variant X3
NC_039264.1	16104886	16187138	LOC113039822	poly(rC)-binding protein 4-like%2C transcript variant X4
NC_039264.1	16130867	16187138	LOC113039822	poly(rC)-binding protein 4-like%2C transcript variant X2
NC_039264.1	16196270	16199983	LOC113039823	putative RNA-binding protein 15B
NC_039264.1	16200341	16203122	LOC113039824	mesencephalic astrocyte-derived neurotrophic factor-like
NC_039264.1	16204403	16274679	LOC113039825	dedicator of cytokinesis protein 3-like%2C transcript variant X1
NC_039264.1	16350543	16353694	LOC113040506	uncharacterized LOC113040506
NC_039264.1	16380601	16423583	LOC113039826	zinc finger protein 345-like
NC_039264.1	16385209	16386596	LOC113039827	leucine-rich repeat-containing protein 30-like
NC_039264.1	16464059	16467135	LOC113040666	uncharacterized LOC113040666
NC_039264.1	16471021	16473380	LOC113039828	uncharacterized LOC113039828
NC_039264.1	16492416	16497878	LOC113040507	uncharacterized LOC113040507
NC_039264.1	16511312	16514136	LOC113039829	interferon-inducible GTPase 5-like%2C transcript variant X2
NC_039264.1	16512229	16514136	LOC113039829	interferon-inducible GTPase 5-like%2C transcript variant X1
NC_039264.1	16533110	16535945	LOC113039830	interferon-inducible GTPase 5-like
NC_039264.1	16646376	16649023	LOC113039839	uncharacterized LOC113039839
NC_039264.1	16649035	16651442	LOC113039834	uncharacterized LOC113039834
NC_039264.1	16655132	16664241	LOC113039836	gastrula zinc finger protein XlCGF7.1-like%2C transcript variant X2
NC_039264.1	16655132	16664241	LOC113039836	gastrula zinc finger protein XlCGF7.1-like%2C transcript variant X1
NC_039264.1	16689663	16695606	LOC113040509	protein SON-like
NC_039264.1	16695470	16699218	LOC113040510	uncharacterized LOC113040510
NC_039264.1	16700624	16706280	LOC113039840	gastrula zinc finger protein XlCGF7.1-like
NC_039264.1	16715067	16726068	LOC113039841	gastrula zinc finger protein XlCGF7.1-like
NC_039264.1	16747363	16760414	LOC113039842	oocyte zinc finger protein XlCOF19-like
NC_039264.1	16806086	16819029	LOC113039838	gastrula zinc finger protein XlCGF8.2DB-like
NC_039264.1	16881708	16894859	LOC113039835	gastrula zinc finger protein XlCGF8.2DB-like%2C transcript variant X1
NC_039264.1	16881708	16894837	LOC113039835	gastrula zinc finger protein XlCGF8.2DB-like%2C transcript variant X2
NC_039264.1	16881708	16893540	LOC113039835	gastrula zinc finger protein XlCGF8.2DB-like%2C transcript variant X3
NC_039264.1	16881708	16892805	LOC113039835	gastrula zinc finger protein XlCGF8.2DB-like%2C transcript variant X4
NC_039264.1	16939077	16959385	LOC113039831	probable polyketide synthase 16
NC_039264.1	17065170	17065793	LOC113040511	protein LDOC1-like
NC_039264.1	17095381	17107101	LOC113039832	patched domain-containing protein 3-like
NC_039264.1	17108396	17116175	LOC113040512	uncharacterized LOC113040512
NC_039264.1	17150545	17163603	LOC113039837	involucrin-like%2C transcript variant X3
NC_039264.1	17150545	17163603	LOC113039837	involucrin-like%2C transcript variant X2
NC_039264.1	17150545	17163603	LOC113039837	involucrin-like%2C transcript variant X1
NC_039264.1	17168750	17181648	LOC113039833	zinc finger protein 501-like
NC_039264.1	17229625	17236381	LOC113039843	CD209 antigen-like protein E
NC_039264.1	17285687	17286494	LOC113039848	piggyBac transposable element-derived protein 4-like
NC_039264.1	17295107	17321180	LOC113039850	sentrin-specific protease 7-like%2C transcript variant X2
NC_039264.1	17295108	17321180	LOC113039850	sentrin-specific protease 7-like%2C transcript variant X1
NC_039264.1	17325598	17349554	LOC113040513	uncharacterized LOC113040513
NC_039264.1	17377907	17402597	LOC113039851	target of Nesh-SH3-like%2C transcript variant X3
NC_039264.1	17377908	17402597	LOC113039851	target of Nesh-SH3-like%2C transcript variant X1
NC_039264.1	17377908	17402597	LOC113039851	target of Nesh-SH3-like%2C transcript variant X4
NC_039264.1	17377908	17402597	LOC113039851	target of Nesh-SH3-like%2C transcript variant X5
NC_039264.1	17377909	17402597	LOC113039851	target of Nesh-SH3-like%2C transcript variant X2
NC_039264.1	17377910	17402597	LOC113039851	target of Nesh-SH3-like%2C transcript variant X6
NC_039264.1	17377911	17402597	LOC113039851	target of Nesh-SH3-like%2C transcript variant X9
NC_039264.1	17377911	17402597	LOC113039851	target of Nesh-SH3-like%2C transcript variant X7
NC_039264.1	17377912	17402597	LOC113039851	target of Nesh-SH3-like%2C transcript variant X8
NC_039264.1	17377913	17402597	LOC113039851	target of Nesh-SH3-like%2C transcript variant X10
NC_039264.1	17377914	17402597	LOC113039851	target of Nesh-SH3-like%2C transcript variant X11
NC_039264.1	17377916	17402597	LOC113039851	target of Nesh-SH3-like%2C transcript variant X12
NC_039264.1	17377918	17402597	LOC113039851	target of Nesh-SH3-like%2C transcript variant X13
NC_039264.1	17464680	17467369	LOC113039853	protein jagunal homolog 1-B
NC_039264.1	17467601	17479834	LOC113039854	collagen alpha-1(VIII) chain-like
NC_039264.1	17510923	17515888	LOC113039855	transcriptional regulatory protein AlgP-like
NC_039264.1	17532624	17553101	LOC113039856	apoptosis-stimulating of p53 protein 2-like%2C transcript variant X4
NC_039264.1	17532627	17556424	LOC113039856	apoptosis-stimulating of p53 protein 2-like%2C transcript variant X2
NC_039264.1	17532628	17556424	LOC113039856	apoptosis-stimulating of p53 protein 2-like%2C transcript variant X1
NC_039264.1	17542979	17556424	LOC113039856	apoptosis-stimulating of p53 protein 2-like%2C transcript variant X3
NC_039264.1	17557401	17566620	LOC113039857	GTP-binding protein 2-like%2C transcript variant X2
NC_039264.1	17557401	17566616	LOC113039857	GTP-binding protein 2-like%2C transcript variant X1
NC_039264.1	17568506	17576139	LOC113039859	chromobox protein homolog 6-like%2C transcript variant X3
NC_039264.1	17568506	17576139	LOC113039859	chromobox protein homolog 6-like%2C transcript variant X2
NC_039264.1	17568506	17576139	LOC113039859	chromobox protein homolog 6-like%2C transcript variant X1
NC_039264.1	17577844	17594764	LOC113039858	85/88 kDa calcium-independent phospholipase A2-like%2C transcript variant X1
NC_039264.1	17577844	17594764	LOC113039858	85/88 kDa calcium-independent phospholipase A2-like%2C transcript variant X2
NC_039264.1	17581647	17594765	LOC113039858	85/88 kDa calcium-independent phospholipase A2-like%2C transcript variant X3
NC_039264.1	17602499	17631716	LOC113039862	parvalbumin-7-like%2C transcript variant X2
NC_039264.1	17602499	17608527	LOC113039862	parvalbumin-7-like%2C transcript variant X1
NC_039264.1	17617618	17637308	LOC113039861	neutrophil cytosol factor 4-like
NC_039264.1	17639551	17647223	LOC113039863	interleukin-3 receptor class 2 subunit beta-like
NC_039264.1	17674226	17687779	LOC113039864	uncharacterized LOC113039864
NC_039264.1	17761225	17764737	LOC113039866	alpha-2A adrenergic receptor-like%2C transcript variant X2
NC_039264.1	17761225	17764737	LOC113039866	alpha-2A adrenergic receptor-like%2C transcript variant X1
NC_039264.1	17769929	17785501	LOC113039871	leucine-rich repeat protein SHOC-2%2C transcript variant X2
NC_039264.1	17769929	17782805	LOC113039871	leucine-rich repeat protein SHOC-2%2C transcript variant X1
NC_039264.1	17769929	17782805	LOC113039871	leucine-rich repeat protein SHOC-2%2C transcript variant X3
NC_039264.1	17786913	17788406	bbip1	BBSome interacting protein 1%2C transcript variant X1
NC_039264.1	17786933	17788406	bbip1	BBSome interacting protein 1%2C transcript variant X4
NC_039264.1	17786992	17788406	bbip1	BBSome interacting protein 1%2C transcript variant X3
NC_039264.1	17787057	17788406	bbip1	BBSome interacting protein 1%2C transcript variant X2
NC_039264.1	17788981	17799017	pdcd4	programmed cell death 4
NC_039264.1	17801014	17859241	rbm20	RNA binding motif protein 20%2C transcript variant X1
NC_039264.1	17801014	17859239	rbm20	RNA binding motif protein 20%2C transcript variant X2
NC_039264.1	17864847	17881032	smc3	structural maintenance of chromosomes 3
NC_039264.1	17882656	17887888	dusp5	dual specificity phosphatase 5
NC_039264.1	17919646	17930635	LOC113039869	NACHT%2C LRR and PYD domains-containing protein 12-like
NC_039264.1	18030543	18033254	LOC113039875	protein ALP1-like
NC_039264.1	18076127	18083920	LOC113039879	zinc finger protein 239-like
NC_039264.1	18089782	18117637	LOC113039878	zinc finger protein 721-like%2C transcript variant X2
NC_039264.1	18089782	18117637	LOC113039878	zinc finger protein 721-like%2C transcript variant X1
NC_039264.1	18093051	18117643	LOC113039878	zinc finger protein 721-like%2C transcript variant X3
NC_039264.1	18120907	18138311	LOC113039876	interferon-induced very large GTPase 1-like%2C transcript variant X1
NC_039264.1	18120907	18137996	LOC113039876	interferon-induced very large GTPase 1-like%2C transcript variant X3
NC_039264.1	18120907	18137996	LOC113039876	interferon-induced very large GTPase 1-like%2C transcript variant X2
NC_039264.1	18159450	18162833	LOC113039881	programmed cell death 1 ligand 1-like%2C transcript variant X1
NC_039264.1	18159450	18162833	LOC113039881	programmed cell death 1 ligand 1-like%2C transcript variant X2
NC_039264.1	18170062	18187363	LOC113039883	max-interacting protein 1%2C transcript variant X1
NC_039264.1	18170062	18185388	LOC113039883	max-interacting protein 1%2C transcript variant X2
NC_039264.1	18208072	18236351	LOC113039885	gamma-adducin-like%2C transcript variant X1
NC_039264.1	18210048	18290092	LOC113039885	gamma-adducin-like%2C transcript variant X2
NC_039264.1	18210048	18259287	LOC113039885	gamma-adducin-like%2C transcript variant X3
NC_039264.1	18210048	18236350	LOC113039885	gamma-adducin-like%2C transcript variant X4
NC_039264.1	18291399	18297175	LOC113039886	stonustoxin subunit alpha-like%2C transcript variant X1
NC_039264.1	18291399	18297175	LOC113039886	stonustoxin subunit alpha-like%2C transcript variant X3
NC_039264.1	18291399	18297175	LOC113039886	stonustoxin subunit alpha-like%2C transcript variant X2
NC_039264.1	18291399	18295972	LOC113039886	stonustoxin subunit alpha-like%2C transcript variant X4
NC_039264.1	18308942	18327541	LOC113039887	NACHT%2C LRR and PYD domains-containing protein 3-like%2C transcript variant X2
NC_039264.1	18308942	18327541	LOC113039887	NACHT%2C LRR and PYD domains-containing protein 3-like%2C transcript variant X1
NC_039264.1	18335596	18371178	LOC113039888	NACHT%2C LRR and PYD domains-containing protein 12-like
NC_039264.1	18396480	18444009	LOC113039889	serine/threonine-protein kinase Nek7-like
NC_039264.1	18452250	18460689	LOC113039890	LIM/homeobox protein Lhx9%2C transcript variant X4
NC_039264.1	18452753	18463036	LOC113039890	LIM/homeobox protein Lhx9%2C transcript variant X2
NC_039264.1	18452753	18460693	LOC113039890	LIM/homeobox protein Lhx9%2C transcript variant X3
NC_039264.1	18452753	18460689	LOC113039890	LIM/homeobox protein Lhx9%2C transcript variant X1
NC_039264.1	18474237	18573549	LOC113039891	DENN domain-containing protein 1B-like%2C transcript variant X2
NC_039264.1	18474244	18573549	LOC113039891	DENN domain-containing protein 1B-like%2C transcript variant X4
NC_039264.1	18475229	18573549	LOC113039891	DENN domain-containing protein 1B-like%2C transcript variant X1
NC_039264.1	18475231	18573549	LOC113039891	DENN domain-containing protein 1B-like%2C transcript variant X3
NC_039264.1	18573645	18596581	LOC113039894	protein crumbs homolog 1-like%2C transcript variant X1
NC_039264.1	18577733	18596582	LOC113039894	protein crumbs homolog 1-like%2C transcript variant X2
NC_039264.1	18597505	18619272	LOC113039895	abnormal spindle-like microcephaly-associated protein homolog
NC_039264.1	18624031	18629070	LOC113039896	complement receptor type 2-like
NC_039264.1	18688730	18697241	LOC113040517	complement factor H-like
NC_039264.1	18708217	18710737	LOC113039901	uncharacterized LOC113039901
NC_039264.1	18864494	18871773	LOC113039902	beta-1%2C3-galactosyltransferase 2-like
NC_039264.1	18888714	18891439	glrx2	glutaredoxin 2%2C transcript variant X11
NC_039264.1	18888714	18891438	glrx2	glutaredoxin 2%2C transcript variant X7
NC_039264.1	18888772	18891437	glrx2	glutaredoxin 2%2C transcript variant X12
NC_039264.1	18888804	18891438	glrx2	glutaredoxin 2%2C transcript variant X8
NC_039264.1	18888863	18891442	glrx2	glutaredoxin 2%2C transcript variant X6
NC_039264.1	18889522	18891440	glrx2	glutaredoxin 2%2C transcript variant X2
NC_039264.1	18889533	18891442	glrx2	glutaredoxin 2%2C transcript variant X9
NC_039264.1	18889635	18891443	glrx2	glutaredoxin 2%2C transcript variant X4
NC_039264.1	18889680	18891434	glrx2	glutaredoxin 2%2C transcript variant X3
NC_039264.1	18889681	18891442	glrx2	glutaredoxin 2%2C transcript variant X5
NC_039264.1	18889681	18891441	glrx2	glutaredoxin 2%2C transcript variant X10
NC_039264.1	18889865	18891444	glrx2	glutaredoxin 2%2C transcript variant X1
NC_039264.1	18891957	18896854	LOC113039905	ubiquitin carboxyl-terminal hydrolase isozyme L5-like
NC_039264.1	18900587	18902548	LOC113039906	regulator of G-protein signaling 2-like
NC_039264.1	18909479	18912362	LOC113039907	regulator of G-protein signaling 21-like%2C transcript variant X2
NC_039264.1	18909480	18912360	LOC113039907	regulator of G-protein signaling 21-like%2C transcript variant X1
NC_039264.1	18919320	18922345	LOC113039908	platelet glycoprotein V-like
NC_039264.1	18925358	18946953	LOC113039909	coiled-coil domain-containing protein 50-like
NC_039264.1	18952137	18954470	LOC113040671	claudin-2-like
NC_039264.1	18956963	19000728	LOC113039910	prolyl 3-hydroxylase 2-like
NC_039264.1	19013554	19018714	LOC113040672	uncharacterized LOC113040672%2C transcript variant X2
NC_039264.1	19013555	19018714	LOC113040672	uncharacterized LOC113040672%2C transcript variant X1
NC_039264.1	19021762	19035757	LOC113039911	WD repeat-containing protein 47-like
NC_039264.1	19042480	19051250	mcoln2	mucolipin 2
NC_039264.1	19052468	19060398	LOC113039924	lysophosphatidic acid receptor 3-like
NC_039264.1	19067444	19077997	LOC113039920	atrial natriuretic peptide receptor 2-like
NC_039264.1	19078240	19085746	LOC113039922	afadin- and alpha-actinin-binding protein-like%2C transcript variant X3
NC_039264.1	19078241	19085746	LOC113039922	afadin- and alpha-actinin-binding protein-like%2C transcript variant X1
NC_039264.1	19094972	19101695	LOC113039916	vitellogenin-like
NC_039264.1	19119105	19125787	LOC113039915	vitellogenin-like
NC_039264.1	19135457	19139226	LOC113039919	uncharacterized LOC113039919
NC_039264.1	19173630	19180391	LOC113039918	vitellogenin-like
NC_039264.1	19193349	19200053	LOC113039917	vitellogenin-like
NC_039264.1	19264035	19271086	LOC113039914	vitellogenin-like
NC_039264.1	19282237	19290401	LOC113039913	vitellogenin-like
NC_039264.1	19302911	19309963	LOC113040518	uncharacterized LOC113040518
NC_039264.1	19315311	19322349	LOC113040519	uncharacterized LOC113040519
NC_039264.1	19335448	19339507	LOC113040673	uncharacterized LOC113040673
NC_039264.1	19347370	19353364	LOC113039926	gastrula zinc finger protein XlCGF8.2DB-like
NC_039264.1	19356733	19362961	LOC113039927	extracellular serine/threonine protein kinase FAM20C-like
NC_039264.1	19365606	19367592	LOC113039928	dynein light chain 4%2C axonemal-like%2C transcript variant X3
NC_039264.1	19365606	19367592	LOC113039928	dynein light chain 4%2C axonemal-like%2C transcript variant X1
NC_039264.1	19365606	19367442	LOC113039928	dynein light chain 4%2C axonemal-like%2C transcript variant X2
NC_039264.1	19365606	19367439	LOC113039928	dynein light chain 4%2C axonemal-like%2C transcript variant X4
NC_039264.1	19369907	19374214	LOC113039931	neuronal pentraxin receptor-like%2C transcript variant X1
NC_039264.1	19369907	19374210	LOC113039931	neuronal pentraxin receptor-like%2C transcript variant X2
NC_039264.1	19377225	19386196	dzank1	double zinc ribbon and ankyrin repeat domains 1
NC_039264.1	19386559	19395268	LOC113039932	cysteine-rich protein 2-binding protein-like
NC_039264.1	19395101	19397153	LOC113039933	protein PET117 homolog%2C mitochondrial-like
NC_039264.1	19402795	19414632	rrbp1	ribosome binding protein 1%2C transcript variant X3
NC_039264.1	19402795	19414632	rrbp1	ribosome binding protein 1%2C transcript variant X2
NC_039264.1	19402796	19414632	rrbp1	ribosome binding protein 1%2C transcript variant X1
NC_039264.1	19415526	19426433	aars2	alanyl-tRNA synthetase 2%2C mitochondrial
NC_039264.1	19432349	19440878	LOC113039936	beta-1%2C3-galactosyltransferase 2-like%2C transcript variant X2
NC_039264.1	19433669	19440880	LOC113039936	beta-1%2C3-galactosyltransferase 2-like%2C transcript variant X1
NC_039264.1	19434795	19440878	LOC113039936	beta-1%2C3-galactosyltransferase 2-like%2C transcript variant X3
NC_039264.1	19457448	19459761	LOC113039937	beta-1%2C3-galactosyltransferase 1-like
NC_039264.1	19461869	19468299	LOC113039939	beta-1%2C3-galactosyltransferase 1-like%2C transcript variant X2
NC_039264.1	19462286	19468299	LOC113039939	beta-1%2C3-galactosyltransferase 1-like%2C transcript variant X3
NC_039264.1	19462319	19468299	LOC113039939	beta-1%2C3-galactosyltransferase 1-like%2C transcript variant X1
NC_039264.1	19480547	19500307	LOC113039940	vasorin-like
NC_039264.1	19540087	19544752	LOC113039941	dnaJ homolog subfamily A member 3%2C mitochondrial-like
NC_039264.1	19565822	19574115	LOC113039942	platelet-derived growth factor subunit A-like%2C transcript variant X2
NC_039264.1	19565822	19574114	LOC113039942	platelet-derived growth factor subunit A-like%2C transcript variant X1
NC_039264.1	19586796	19656302	LOC113040521	complement C3-like	transcript_id
NC_039264.1	19658363	19681386	LOC113039944	complement C3-like%2C transcript variant X2
NC_039264.1	19658363	19681386	LOC113039944	complement C3-like%2C transcript variant X1
NC_039264.1	19696415	19701250	LOC113039945	replication stress response regulator SDE2-like
NC_039264.1	19702557	19713111	LOC113039946	calpain-1 catalytic subunit-like%2C transcript variant X2
NC_039264.1	19702557	19713108	LOC113039946	calpain-1 catalytic subunit-like%2C transcript variant X1
NC_039264.1	19702557	19713108	LOC113039946	calpain-1 catalytic subunit-like%2C transcript variant X3
NC_039264.1	19713238	19727426	LOC113039948	calpain-2 catalytic subunit-like
NC_039264.1	19742664	19756776	LOC113039950	calpain-2 catalytic subunit-like
NC_039264.1	19757608	19776652	LOC113039949	calpain-2 catalytic subunit-like
NC_039264.1	19784485	19795598	LOC113039951	calpain-2 catalytic subunit-like
NC_039264.1	19800278	19809703	LOC113039952	beta-1%2C3-galactosyltransferase 2-like%2C transcript variant X1
NC_039264.1	19800278	19809701	LOC113039952	beta-1%2C3-galactosyltransferase 2-like%2C transcript variant X2
NC_039264.1	19813815	19816614	LOC113040523	beta-1%2C3-galactosyltransferase 1-like
NC_039264.1	19818112	19838944	LOC113039955	beta-1%2C3-galactosyltransferase 1-like%2C transcript variant X1
NC_039264.1	19818112	19819634	LOC113039955	beta-1%2C3-galactosyltransferase 1-like%2C transcript variant X2
NC_039264.1	19839824	19844653	LOC113040524	beta-1%2C3-galactosyltransferase 1-like
NC_039264.1	19843623	19861777	LOC113039954	zinc finger protein GLIS2-like
NC_039264.1	19863351	19878246	LOC113039953	sarcalumenin-like
NC_039264.1	19881126	19913974	LOC113039957	adenylate cyclase type 9-like%2C transcript variant X1
NC_039264.1	19881126	19913974	LOC113039957	adenylate cyclase type 9-like%2C transcript variant X2
NC_039264.1	19914531	19955284	LOC113039956	CREB-binding protein-like%2C transcript variant X2
NC_039264.1	19915289	19955284	LOC113039956	CREB-binding protein-like%2C transcript variant X1
NC_039264.1	19956241	19965115	LOC113039958	structure-specific endonuclease subunit SLX4-like
NC_039264.1	19965391	19969172	LOC113039959	MAPK regulated corepressor interacting protein 2-like
NC_039264.1	19970483	19975331	LOC113039960	glycerophosphodiester phosphodiesterase 1-like%2C transcript variant X1
NC_039264.1	19970483	19974705	LOC113039960	glycerophosphodiester phosphodiesterase 1-like%2C transcript variant X2
NC_039264.1	19975577	19977850	tmem186	transmembrane protein 186
NC_039264.1	19980173	19982800	LOC113039962	heme oxygenase 2-like%2C transcript variant X2
NC_039264.1	19980173	19982787	LOC113039962	heme oxygenase 2-like%2C transcript variant X3
NC_039264.1	19980173	19982764	LOC113039962	heme oxygenase 2-like%2C transcript variant X4
NC_039264.1	19980173	19982673	LOC113039962	heme oxygenase 2-like%2C transcript variant X1
NC_039264.1	20007559	20015885	LOC113039965	stromal cell-derived factor 1-like
NC_039264.1	20064428	20073854	LOC113039966	xaa-Pro aminopeptidase 1-like%2C transcript variant X2
NC_039264.1	20064428	20072722	LOC113039966	xaa-Pro aminopeptidase 1-like%2C transcript variant X1
NC_039264.1	20074449	20083902	LOC113039967	uncharacterized LOC113039967
NC_039264.1	20120255	20143645	LOC113039969	CD276 antigen homolog
NC_039264.1	20217565	20231336	LOC113039968	sodium channel subunit beta-4-like
NC_039264.1	20252945	20260950	LOC113039970	CD276 antigen homolog
NC_039264.1	20691844	20695788	LOC113039977	ICOS ligand-like
NC_039264.1	20705781	20719788	LOC113039978	CD276 antigen homolog%2C transcript variant X1
NC_039264.1	20709919	20719780	LOC113039978	CD276 antigen homolog%2C transcript variant X2
NC_039264.1	20765081	20767699	LOC113039976	uncharacterized LOC113039976
NC_039264.1	20840588	20848599	LOC113039979	CD276 antigen homolog%2C transcript variant X1
NC_039264.1	20871487	20894063	LOC113039989	beta-1%2C3-galactosyltransferase 2-like%2C transcript variant X3
NC_039264.1	20871487	20893989	LOC113039989	beta-1%2C3-galactosyltransferase 2-like%2C transcript variant X1
NC_039264.1	20871487	20893989	LOC113039989	beta-1%2C3-galactosyltransferase 2-like%2C transcript variant X2
NC_039264.1	20899814	20906355	LOC113039990	beta-1%2C3-galactosyltransferase 2-like
NC_039264.1	20935818	20937243	LOC113040677	uncharacterized LOC113040677%2C transcript variant X2
NC_039264.1	20935818	20937243	LOC113040677	uncharacterized LOC113040677%2C transcript variant X1
NC_039264.1	20941305	20944995	LOC113040678	ICOS ligand-like%2C transcript variant X1
NC_039264.1	20945742	20952498	LOC113039992	CD276 antigen-like%2C transcript variant X3
NC_039264.1	20945749	20952498	LOC113039992	CD276 antigen-like%2C transcript variant X2
NC_039264.1	20945752	20952498	LOC113039992	CD276 antigen-like%2C transcript variant X1
NC_039264.1	20953021	20963971	LOC113040526	uncharacterized LOC113040526
NC_039264.1	20978002	20985939	LOC113039993	serine/threonine-protein kinase Nek7-like
NC_039264.1	21019571	21024660	LOC113040527	receptor-type tyrosine-protein phosphatase C-like
NC_039264.1	21068408	21079349	LOC113040528	receptor-type tyrosine-protein phosphatase C-like
NC_039264.1	21185496	21204803	LOC113040529	receptor-type tyrosine-protein phosphatase C-like
NC_039264.1	21403174	21405516	LOC113040530	receptor-type tyrosine-protein phosphatase C-like
NC_039264.1	21435639	21440383	LOC113040531	uncharacterized LOC113040531
NC_039264.1	21441418	21443954	LOC113039998	G2/M phase-specific E3 ubiquitin-protein ligase-like
NC_039264.1	21496570	21537103	LOC113039999	extensin-like
NC_039264.1	21582191	21605008	LOC113039995	receptor-type tyrosine-protein phosphatase C-like
NC_039264.1	21644737	21765752	LOC113039994	receptor-type tyrosine-protein phosphatase C-like%2C transcript variant X1
NC_039264.1	21692413	21765752	LOC113039994	receptor-type tyrosine-protein phosphatase C-like%2C transcript variant X2
NC_039264.1	21692413	21765752	LOC113039994	receptor-type tyrosine-protein phosphatase C-like%2C transcript variant X3
NC_039264.1	21692414	21765752	LOC113039994	receptor-type tyrosine-protein phosphatase C-like%2C transcript variant X5
NC_039264.1	21692414	21765752	LOC113039994	receptor-type tyrosine-protein phosphatase C-like%2C transcript variant X4
NC_039264.1	21726147	21736245	LOC113039996	early nodulin-75-like
NC_039264.1	21902683	21957437	LOC113040009	nuclear receptor subfamily 5 group A member 2-like%2C transcript variant X2
NC_039264.1	21904715	21958256	LOC113040009	nuclear receptor subfamily 5 group A member 2-like%2C transcript variant X1
NC_039264.1	21906475	21957437	LOC113040009	nuclear receptor subfamily 5 group A member 2-like%2C transcript variant X3
NC_039264.1	22034248	22040993	LOC113040679	kinesin-like protein KIF14%2C transcript variant X1
NC_039264.1	22045751	22080112	LOC113040011	calmodulin-regulated spectrin-associated protein 2-like%2C transcript variant X1
NC_039264.1	22045751	22080112	LOC113040011	calmodulin-regulated spectrin-associated protein 2-like%2C transcript variant X2
NC_039264.1	22045751	22078139	LOC113040011	calmodulin-regulated spectrin-associated protein 2-like%2C transcript variant X3
NC_039264.1	22045751	22078139	LOC113040011	calmodulin-regulated spectrin-associated protein 2-like%2C transcript variant X4
NC_039264.1	22045751	22078139	LOC113040011	calmodulin-regulated spectrin-associated protein 2-like%2C transcript variant X6
NC_039264.1	22045752	22080112	LOC113040011	calmodulin-regulated spectrin-associated protein 2-like%2C transcript variant X5
NC_039264.1	22045752	22080112	LOC113040011	calmodulin-regulated spectrin-associated protein 2-like%2C transcript variant X7
NC_039264.1	22045752	22080112	LOC113040011	calmodulin-regulated spectrin-associated protein 2-like%2C transcript variant X8
NC_039264.1	22083379	22095808	LOC113040012	semaphorin-4E-like%2C transcript variant X1
NC_039264.1	22083379	22095808	LOC113040012	semaphorin-4E-like%2C transcript variant X3
NC_039264.1	22085916	22095808	LOC113040012	semaphorin-4E-like%2C transcript variant X2
NC_039264.1	22097044	22105008	LOC113040014	secretory carrier-associated membrane protein 4-like
NC_039264.1	22140130	22148224	LOC113040018	secretory carrier-associated membrane protein 4-like%2C transcript variant X2
NC_039264.1	22140130	22146684	LOC113040018	secretory carrier-associated membrane protein 4-like%2C transcript variant X1
NC_039264.1	22147248	22160899	LOC113040016	chromatin assembly factor 1 subunit A-like
NC_039264.1	22161687	22168328	LOC113040017	UBX domain-containing protein 6-like
NC_039264.1	22169697	22179350	LOC113040019	hepatoma-derived growth factor-related protein 2-like
NC_039264.1	22180674	22206408	LOC113040020	AP-3 complex subunit delta-1-like%2C transcript variant X1
NC_039264.1	22180674	22206408	LOC113040020	AP-3 complex subunit delta-1-like%2C transcript variant X2
NC_039264.1	22180674	22206408	LOC113040020	AP-3 complex subunit delta-1-like%2C transcript variant X4
NC_039264.1	22180674	22206408	LOC113040020	AP-3 complex subunit delta-1-like%2C transcript variant X3
NC_039264.1	22180674	22206408	LOC113040020	AP-3 complex subunit delta-1-like%2C transcript variant X6
NC_039264.1	22180674	22206408	LOC113040020	AP-3 complex subunit delta-1-like%2C transcript variant X5
NC_039264.1	22207424	22216025	LOC113040022	ubiquitin-conjugating enzyme E2 R2-like
NC_039264.1	22216281	22225205	LOC113040021	C2 calcium-dependent domain-containing protein 4C-like%2C transcript variant X1
NC_039264.1	22220340	22225205	LOC113040021	C2 calcium-dependent domain-containing protein 4C-like%2C transcript variant X2
NC_039264.1	22267607	22278929	LOC113040025	guanine nucleotide-binding protein subunit alpha-11-like%2C transcript variant X2
NC_039264.1	22268784	22279353	LOC113040025	guanine nucleotide-binding protein subunit alpha-11-like%2C transcript variant X3
NC_039264.1	22268784	22278927	LOC113040025	guanine nucleotide-binding protein subunit alpha-11-like%2C transcript variant X4
NC_039264.1	22268784	22278925	LOC113040025	guanine nucleotide-binding protein subunit alpha-11-like%2C transcript variant X1
NC_039264.1	22282076	22288151	LOC113040023	guanine nucleotide-binding protein subunit alpha-11-like%2C transcript variant X1
NC_039264.1	22282076	22286842	LOC113040023	guanine nucleotide-binding protein subunit alpha-11-like%2C transcript variant X2
NC_039264.1	22282076	22286841	LOC113040023	guanine nucleotide-binding protein subunit alpha-11-like%2C transcript variant X3
NC_039264.1	22299231	22321646	LOC113040036	guanine nucleotide-binding protein G(q) subunit alpha-like%2C transcript variant X2
NC_039264.1	22299992	22321650	LOC113040036	guanine nucleotide-binding protein G(q) subunit alpha-like%2C transcript variant X1
NC_039264.1	22322764	22351246	LOC113040040	amino-terminal enhancer of split-like%2C transcript variant X2
NC_039264.1	22322767	22351246	LOC113040040	amino-terminal enhancer of split-like%2C transcript variant X1
NC_039264.1	22341113	22351246	LOC113040040	amino-terminal enhancer of split-like%2C transcript variant X3
NC_039264.1	22367955	22411579	LOC113040027	transducin-like enhancer protein 4%2C transcript variant X1
NC_039264.1	22367955	22411579	LOC113040027	transducin-like enhancer protein 4%2C transcript variant X2
NC_039264.1	22370636	22411579	LOC113040027	transducin-like enhancer protein 4%2C transcript variant X3
NC_039264.1	22370637	22411579	LOC113040027	transducin-like enhancer protein 4%2C transcript variant X4
NC_039264.1	22412296	22444696	LOC113040029	transducin-like enhancer protein 1%2C transcript variant X4
NC_039264.1	22412296	22444696	LOC113040029	transducin-like enhancer protein 1%2C transcript variant X8
NC_039264.1	22412296	22444696	LOC113040029	transducin-like enhancer protein 1%2C transcript variant X2
NC_039264.1	22412296	22444695	LOC113040029	transducin-like enhancer protein 1%2C transcript variant X7
NC_039264.1	22412296	22444695	LOC113040029	transducin-like enhancer protein 1%2C transcript variant X6
NC_039264.1	22412296	22444695	LOC113040029	transducin-like enhancer protein 1%2C transcript variant X3
NC_039264.1	22412296	22444695	LOC113040029	transducin-like enhancer protein 1%2C transcript variant X5
NC_039264.1	22412296	22444695	LOC113040029	transducin-like enhancer protein 1%2C transcript variant X1
NC_039264.1	22455673	22472183	LOC113040038	phospholipid phosphatase 2-like
NC_039264.1	22474377	22485797	LOC113040031	mesoderm induction early response protein 2-like%2C transcript variant X2
NC_039264.1	22474378	22485797	LOC113040031	mesoderm induction early response protein 2-like%2C transcript variant X1
NC_039264.1	22474379	22485684	LOC113040031	mesoderm induction early response protein 2-like%2C transcript variant X3
NC_039264.1	22558431	22574538	LOC113040037	transmembrane protein 59-like
NC_039264.1	22575284	22582148	LOC113040033	cytokine receptor-like factor 1
NC_039264.1	22582241	22587291	LOC113040041	required for excision 1-B domain-containing protein-like
NC_039264.1	22588319	22597545	LOC113040533	C3 and PZP-like alpha-2-macroglobulin domain-containing protein 8
NC_039264.1	22597465	22604795	LOC113040035	potassium/sodium hyperpolarization-activated cyclic nucleotide-gated channel 2-like
NC_039264.1	22604928	22618652	LOC113040034	basigin-like%2C transcript variant X3
NC_039264.1	22604928	22618646	LOC113040034	basigin-like%2C transcript variant X2
NC_039264.1	22604928	22618643	LOC113040034	basigin-like%2C transcript variant X1
NC_039264.1	22628955	22634860	LOC113040039	follistatin-related protein 3-like%2C transcript variant X1
NC_039264.1	22669698	22698037	LOC113040026	protein unc-13 homolog A-like%2C transcript variant X1
NC_039264.1	22669698	22698037	LOC113040026	protein unc-13 homolog A-like%2C transcript variant X3
NC_039264.1	22669698	22698037	LOC113040026	protein unc-13 homolog A-like%2C transcript variant X2
NC_039264.1	22669698	22698037	LOC113040026	protein unc-13 homolog A-like%2C transcript variant X4
NC_039264.1	22669699	22698037	LOC113040026	protein unc-13 homolog A-like%2C transcript variant X7
NC_039264.1	22669699	22697718	LOC113040026	protein unc-13 homolog A-like%2C transcript variant X5
NC_039264.1	22669699	22697718	LOC113040026	protein unc-13 homolog A-like%2C transcript variant X6
NC_039264.1	22698092	22715749	LOC113040045	unconventional myosin-Vb-like
NC_039264.1	22715904	22723213	LOC113040044	methyl-CpG-binding domain protein 3-like%2C transcript variant X3
NC_039264.1	22715927	22723213	LOC113040044	methyl-CpG-binding domain protein 3-like%2C transcript variant X4
NC_039264.1	22715927	22723213	LOC113040044	methyl-CpG-binding domain protein 3-like%2C transcript variant X1
NC_039264.1	22715927	22723191	LOC113040044	methyl-CpG-binding domain protein 3-like%2C transcript variant X2
NC_039264.1	22783008	22784812	LOC113040681	relaxin-3 receptor 1-like
NC_039264.1	22787666	22798073	LOC113040046	cyclic AMP-responsive element-binding protein 3-like protein 3-A
NC_039264.1	22802443	22807246	LOC113040049	BTB/POZ domain-containing protein 2-like%2C transcript variant X4
NC_039264.1	22802443	22807246	LOC113040049	BTB/POZ domain-containing protein 2-like%2C transcript variant X3
NC_039264.1	22802443	22807242	LOC113040049	BTB/POZ domain-containing protein 2-like%2C transcript variant X2
NC_039264.1	22802443	22807242	LOC113040049	BTB/POZ domain-containing protein 2-like%2C transcript variant X1
NC_039264.1	22808327	22813065	LOC113040050	SWI/SNF-related matrix-associated actin-dependent regulator of chromatin subfamily E member 1-related-like%2C transcript variant X1
NC_039264.1	22808363	22813065	LOC113040050	SWI/SNF-related matrix-associated actin-dependent regulator of chromatin subfamily E member 1-related-like%2C transcript variant X2
NC_039264.1	22820645	22828118	LOC113040534	protein unc-13 homolog A-like
NC_039264.1	22866562	22869655	LOC113040051	cold-inducible RNA-binding protein B-like%2C transcript variant X4
NC_039264.1	22866562	22869655	LOC113040051	cold-inducible RNA-binding protein B-like%2C transcript variant X1
NC_039264.1	22866562	22869655	LOC113040051	cold-inducible RNA-binding protein B-like%2C transcript variant X3
NC_039264.1	22866566	22869655	LOC113040051	cold-inducible RNA-binding protein B-like%2C transcript variant X2
NC_039264.1	22879058	22881680	LOC113040055	duodenase-1-like%2C transcript variant X3
NC_039264.1	22879375	22900529	LOC113040055	duodenase-1-like%2C transcript variant X2
NC_039264.1	22879375	22900485	LOC113040055	duodenase-1-like%2C transcript variant X1
NC_039264.1	22899864	22903775	LOC113040056	Rieske domain-containing protein-like
NC_039264.1	22903827	22920281	LOC113040054	cartilage intermediate layer protein 1-like
NC_039264.1	22920406	22955064	LOC113040057	yjeF N-terminal domain-containing protein 3-like
NC_039264.1	22956125	22957974	LOC113040059	testis-specific serine/threonine-protein kinase 6-like
NC_039264.1	22958622	22988396	LOC113040058	transcriptional repressor p66-alpha-like%2C transcript variant X3
NC_039264.1	22958622	22986912	LOC113040058	transcriptional repressor p66-alpha-like%2C transcript variant X2
NC_039264.1	22958622	22973924	LOC113040058	transcriptional repressor p66-alpha-like%2C transcript variant X4
NC_039264.1	22958622	22973918	LOC113040058	transcriptional repressor p66-alpha-like%2C transcript variant X1
NC_039264.1	23022435	23026496	LOC113040682	protein unc-13 homolog A-like
NC_039264.1	23040254	23045256	LOC113040062	SWI/SNF-related matrix-associated actin-dependent regulator of chromatin subfamily E member 1-related-like%2C transcript variant X1
NC_039264.1	23040254	23045219	LOC113040062	SWI/SNF-related matrix-associated actin-dependent regulator of chromatin subfamily E member 1-related-like%2C transcript variant X2
NC_039264.1	23046285	23051139	LOC113040061	BTB/POZ domain-containing protein 2-like%2C transcript variant X3
NC_039264.1	23046292	23051139	LOC113040061	BTB/POZ domain-containing protein 2-like%2C transcript variant X2
NC_039264.1	23046298	23051139	LOC113040061	BTB/POZ domain-containing protein 2-like%2C transcript variant X1
NC_039264.1	23058354	23068163	LOC113040064	cyclic AMP-responsive element-binding protein 3-like protein 3-A
NC_039264.1	23069610	23071287	LOC113040683	relaxin-3 receptor 1-like
NC_039264.1	23103897	23112039	LOC113040536	uncharacterized LOC113040536
NC_039264.1	23112723	23115548	LOC113040065	uncharacterized LOC113040065
NC_039264.1	23125349	23324993	LOC113040066	CUGBP Elav-like family member 5%2C transcript variant X11
NC_039264.1	23125350	23324993	LOC113040066	CUGBP Elav-like family member 5%2C transcript variant X14
NC_039264.1	23125351	23324993	LOC113040066	CUGBP Elav-like family member 5%2C transcript variant X7
NC_039264.1	23125351	23324993	LOC113040066	CUGBP Elav-like family member 5%2C transcript variant X10
NC_039264.1	23125351	23324993	LOC113040066	CUGBP Elav-like family member 5%2C transcript variant X8
NC_039264.1	23125483	23324993	LOC113040066	CUGBP Elav-like family member 5%2C transcript variant X13
NC_039264.1	23125484	23324993	LOC113040066	CUGBP Elav-like family member 5%2C transcript variant X12
NC_039264.1	23125484	23324993	LOC113040066	CUGBP Elav-like family member 5%2C transcript variant X3
NC_039264.1	23125485	23324993	LOC113040066	CUGBP Elav-like family member 5%2C transcript variant X5
NC_039264.1	23125485	23324993	LOC113040066	CUGBP Elav-like family member 5%2C transcript variant X6
NC_039264.1	23125487	23324993	LOC113040066	CUGBP Elav-like family member 5%2C transcript variant X1
NC_039264.1	23125487	23324993	LOC113040066	CUGBP Elav-like family member 5%2C transcript variant X2
NC_039264.1	23125487	23324993	LOC113040066	CUGBP Elav-like family member 5%2C transcript variant X9
NC_039264.1	23125488	23324993	LOC113040066	CUGBP Elav-like family member 5%2C transcript variant X4
NC_039264.1	23333179	23346183	LOC113040068	repulsive guidance molecule A-like
NC_039264.1	23365429	23413904	LOC113040069	DNA-directed RNA polymerase%2C mitochondrial-like
NC_039264.1	23417125	23447119	LOC113040070	potassium/sodium hyperpolarization-activated cyclic nucleotide-gated channel 2-like
NC_039264.1	23447372	23459384	LOC113040072	basigin-like%2C transcript variant X1
NC_039264.1	23447372	23459338	LOC113040072	basigin-like%2C transcript variant X2
NC_039264.1	23469507	23476073	LOC113040073	follistatin-related protein 3-like
NC_039264.1	23496598	23519482	LOC113040074	voltage-dependent calcium channel beta subunit-associated regulatory protein-like
NC_039264.1	23520411	23525397	LOC113040075	ATP synthase subunit delta%2C mitochondrial-like
NC_039264.1	23535675	23556781	LOC113040076	midnolin%2C transcript variant X1
NC_039264.1	23535675	23556781	LOC113040076	midnolin%2C transcript variant X2
NC_039264.1	23662086	23667058	LOC113040078	hydroxysteroid 11-beta-dehydrogenase 1-like protein
NC_039264.1	23667405	23671266	LOC113040079	MICOS complex subunit MIC13-like%2C transcript variant X4
NC_039264.1	23667410	23671266	LOC113040079	MICOS complex subunit MIC13-like%2C transcript variant X1
NC_039264.1	23667421	23671266	LOC113040079	MICOS complex subunit MIC13-like%2C transcript variant X2
NC_039264.1	23667421	23671266	LOC113040079	MICOS complex subunit MIC13-like%2C transcript variant X3
NC_039264.1	23674698	23676664	LOC113040684	granzyme-like protein 1
NC_039264.1	23678035	23683890	LOC113040083	granzyme A-like
NC_039264.1	23685897	23687368	LOC113040080	mast cell protease 1A-like
NC_039264.1	23715618	23716448	LOC113040084	granzyme M-like
NC_039264.1	23751621	23752804	LOC113040082	complement factor D-like
NC_039264.1	23763715	23765181	LOC113040081	mast cell protease 4-like
NC_039264.1	23788673	23793712	LOC113040086	ATP synthase subunit delta%2C mitochondrial-like
NC_039264.1	23904386	23911362	LOC113040087	hyaluronan and proteoglycan link protein 4-like
NC_039264.1	23989488	24014060	LOC113040089	tight junction protein ZO-3-like%2C transcript variant X3
NC_039264.1	23992541	24014060	LOC113040089	tight junction protein ZO-3-like%2C transcript variant X1
NC_039264.1	23995817	24014060	LOC113040089	tight junction protein ZO-3-like%2C transcript variant X2
NC_039264.1	24015003	24034663	LOC113040091	rho GTPase-activating protein 45-like%2C transcript variant X1
NC_039264.1	24015003	24034663	LOC113040091	rho GTPase-activating protein 45-like%2C transcript variant X2
NC_039264.1	24015003	24034663	LOC113040091	rho GTPase-activating protein 45-like%2C transcript variant X3
NC_039264.1	24015747	24034663	LOC113040091	rho GTPase-activating protein 45-like%2C transcript variant X4
NC_039264.1	24035155	24039525	LOC113040093	DNA-directed RNA polymerases I%2C II%2C and III subunit RPABC1%2C transcript variant X1
NC_039264.1	24037776	24039525	LOC113040093	DNA-directed RNA polymerases I%2C II%2C and III subunit RPABC1%2C transcript variant X2
NC_039264.1	24054847	24079541	LOC113040095	phosphatidylinositol 4-phosphate 5-kinase type-1 gamma-like
NC_039264.1	24080300	24087813	LOC113040096	heterogeneous nuclear ribonucleoprotein M-like%2C transcript variant X2
NC_039264.1	24080368	24087812	LOC113040096	heterogeneous nuclear ribonucleoprotein M-like%2C transcript variant X1
NC_039264.1	24080368	24086283	LOC113040096	heterogeneous nuclear ribonucleoprotein M-like%2C transcript variant X3
NC_039264.1	24089682	24103149	LOC113040098	E3 ubiquitin-protein ligase MARCH2%2C transcript variant X2
NC_039264.1	24089682	24103149	LOC113040098	E3 ubiquitin-protein ligase MARCH2%2C transcript variant X1
NC_039264.1	24104206	24111382	LOC113040099	ras-related protein Rab-11B-like%2C transcript variant X1
NC_039264.1	24115024	24119863	LOC113040102	interferon-induced protein 44-like
NC_039264.1	24131577	24134624	LOC113040100	interferon-induced protein 44-like
NC_039264.1	24140609	24146064	LOC113040543	interferon-induced protein 44-like
NC_039264.1	24147123	24149729	LOC113040101	interferon-induced protein 44-like
NC_039264.1	24162406	24256065	LOC113040103	rab GTPase-activating protein 1-like
NC_039264.1	24213275	24216161	LOC113040104	G-protein coupled receptor 52-like
NC_039264.1	24264660	24273964	LOC113040107	tudor domain-containing protein 5-like
NC_039264.1	24275148	24278427	LOC113040685	podocin-like
NC_039264.1	24280251	24289678	LOC113040545	axonemal dynein light chain domain-containing protein 1-like
NC_039264.1	24290575	24303252	LOC113040108	nardilysin-like
NC_039264.1	24306322	24310273	LOC113040686	ras-related protein Rab-3B-like
NC_039264.1	24314807	24345027	LOC113040109	FRAS1-related extracellular matrix protein 1-like
NC_039264.1	24404385	24523205	LOC113040110	nuclear factor 1 A-type%2C transcript variant X1
NC_039264.1	24404386	24523205	LOC113040110	nuclear factor 1 A-type%2C transcript variant X3
NC_039264.1	24404388	24523205	LOC113040110	nuclear factor 1 A-type%2C transcript variant X2
NC_039264.1	24404389	24523205	LOC113040110	nuclear factor 1 A-type%2C transcript variant X4
NC_039264.1	24404391	24523205	LOC113040110	nuclear factor 1 A-type%2C transcript variant X5
NC_039264.1	24536084	24670712	LOC113040111	inaD-like protein%2C transcript variant X4
NC_039264.1	24562929	24670712	LOC113040111	inaD-like protein%2C transcript variant X1
NC_039264.1	24562929	24670712	LOC113040111	inaD-like protein%2C transcript variant X6
NC_039264.1	24562929	24670712	LOC113040111	inaD-like protein%2C transcript variant X5
NC_039264.1	24562929	24659462	LOC113040111	inaD-like protein%2C transcript variant X7
NC_039264.1	24563022	24670712	LOC113040111	inaD-like protein%2C transcript variant X2
NC_039264.1	24563533	24670712	LOC113040111	inaD-like protein%2C transcript variant X3
NC_039264.1	24547063	24562956	LOC113040112	TM2 domain-containing protein 1-like%2C transcript variant X1
NC_039264.1	24547063	24562954	LOC113040112	TM2 domain-containing protein 1-like%2C transcript variant X2
NC_039264.1	24671205	24672926	LOC113040113	PDZK1-interacting protein 1-like
NC_039264.1	24676607	24682961	LOC113040114	T-cell acute lymphocytic leukemia protein 1 homolog
NC_039264.1	24701124	24702733	LOC113040115	immediate early response gene 5 protein-like
NC_039264.1	24704958	24711393	LOC113040116	syntaxin-6-like
NC_039264.1	24717629	24738113	LOC113040117	uncharacterized protein KIAA1614-like%2C transcript variant X2
NC_039264.1	24717629	24736644	LOC113040117	uncharacterized protein KIAA1614-like%2C transcript variant X1
NC_039264.1	24717629	24733772	LOC113040117	uncharacterized protein KIAA1614-like%2C transcript variant X3
NC_039264.1	24739858	24744834	LOC113040119	pleckstrin homology domain-containing family B member 2-like
NC_039264.1	24746775	24757661	LOC113040120	vacuolar protein sorting-associated protein 4B-like%2C transcript variant X2
NC_039264.1	24746775	24757661	LOC113040120	vacuolar protein sorting-associated protein 4B-like%2C transcript variant X1
NC_039264.1	24766570	24770574	LOC113040547	cathepsin L1-like
NC_039264.1	24771501	24794507	LOC113040121	laminin subunit alpha-3-like
NC_039264.1	24801510	24813614	LOC113040122	tetratricopeptide repeat protein 39C%2C transcript variant X1
NC_039264.1	24802051	24814362	LOC113040122	tetratricopeptide repeat protein 39C%2C transcript variant X2
NC_039264.1	24816819	24839079	LOC113040123	oxysterol-binding protein-related protein 1-like%2C transcript variant X3
NC_039264.1	24816819	24839079	LOC113040123	oxysterol-binding protein-related protein 1-like%2C transcript variant X1
NC_039264.1	24816819	24839079	LOC113040123	oxysterol-binding protein-related protein 1-like%2C transcript variant X2
NC_039264.1	24842819	24850337	LOC113040124	lipoamide acyltransferase component of branched-chain alpha-keto acid dehydrogenase complex%2C mitochondrial-like
NC_039264.1	24851104	24856134	LOC113040125	RNA 3'-terminal phosphate cyclase-like
NC_039264.1	24865680	24900335	LOC113040126	dual specificity protein phosphatase CDC14AB-like%2C transcript variant X3
NC_039264.1	24865681	24909807	LOC113040126	dual specificity protein phosphatase CDC14AB-like%2C transcript variant X4
NC_039264.1	24865681	24909807	LOC113040126	dual specificity protein phosphatase CDC14AB-like%2C transcript variant X2
NC_039264.1	24865682	24909807	LOC113040126	dual specificity protein phosphatase CDC14AB-like%2C transcript variant X1
NC_039264.1	24911361	24914476	LOC113040128	probable G-protein coupled receptor 88
NC_039264.1	24916232	24923520	LOC113040129	vascular cell adhesion protein 1-like
NC_039264.1	24934037	24939704	LOC113040130	sterile alpha motif domain-containing protein 3-like%2C transcript variant X2
NC_039264.1	24934041	24939704	LOC113040130	sterile alpha motif domain-containing protein 3-like%2C transcript variant X1
NC_039264.1	24945028	24960704	LOC113040131	zinc transporter 7-like
NC_039264.1	24962431	24972316	dph5	diphthamide biosynthesis 5%2C transcript variant X2
NC_039264.1	24962431	24972309	dph5	diphthamide biosynthesis 5%2C transcript variant X1
NC_039264.1	25012767	25015947	LOC113040134	sphingosine 1-phosphate receptor 1
NC_039264.1	25017528	25027846	LOC113040138	zinc finger and BTB domain-containing protein 37-like%2C transcript variant X2
NC_039264.1	25017531	25027846	LOC113040138	zinc finger and BTB domain-containing protein 37-like%2C transcript variant X1
NC_039264.1	25027140	25033196	LOC113040139	antithrombin-III-like%2C transcript variant X2
NC_039264.1	25027710	25033198	LOC113040139	antithrombin-III-like%2C transcript variant X1
NC_039264.1	25033428	25064951	LOC113040137	roquin-1-like%2C transcript variant X1
NC_039264.1	25033428	25064945	LOC113040137	roquin-1-like%2C transcript variant X2
NC_039264.1	25065287	25074550	LOC113040136	SCL-interrupting locus protein homolog
NC_039264.1	25076751	25117591	LOC113040142	epidermal growth factor receptor substrate 15-like 1%2C transcript variant X3
NC_039264.1	25076751	25117591	LOC113040142	epidermal growth factor receptor substrate 15-like 1%2C transcript variant X1
NC_039264.1	25076751	25117591	LOC113040142	epidermal growth factor receptor substrate 15-like 1%2C transcript variant X2
NC_039264.1	25076751	25114490	LOC113040142	epidermal growth factor receptor substrate 15-like 1%2C transcript variant X4
NC_039264.1	25076751	25101339	LOC113040142	epidermal growth factor receptor substrate 15-like 1%2C transcript variant X5
NC_039264.1	25078982	25083653	LOC113040141	uncharacterized protein K02A2.6-like
NC_039264.1	25121217	25123391	LOC113040144	Krueppel-like factor 2
NC_039264.1	25198565	25199941	LOC113040145	protein FAM32A-like
NC_039264.1	25200876	25202906	LOC113040147	39S ribosomal protein L54%2C mitochondrial-like
NC_039264.1	25203178	25211432	LOC113040146	mucosa-associated lymphoid tissue lymphoma translocation protein 1 homolog%2C transcript variant X1
NC_039264.1	25203178	25211430	LOC113040146	mucosa-associated lymphoid tissue lymphoma translocation protein 1 homolog%2C transcript variant X2
NC_039264.1	25212561	25221856	LOC113040148	scaffold attachment factor B2-like%2C transcript variant X1
NC_039264.1	25212561	25221856	LOC113040148	scaffold attachment factor B2-like%2C transcript variant X2
NC_039264.1	25223464	25244690	LOC113040149	disintegrin and metalloproteinase domain-containing protein 10-like
NC_039264.1	25246204	25252184	LOC113040150	lipoprotein lipase-like
NC_039264.1	25253984	25258918	LOC113040152	lipoprotein lipase-like
NC_039264.1	25270348	25282599	LOC113040154	tropomyosin alpha-1 chain-like%2C transcript variant X2
NC_039264.1	25270350	25283944	LOC113040154	tropomyosin alpha-1 chain-like%2C transcript variant X1
NC_039264.1	25274421	25282599	LOC113040154	tropomyosin alpha-1 chain-like%2C transcript variant X4
NC_039264.1	25274423	25283944	LOC113040154	tropomyosin alpha-1 chain-like%2C transcript variant X3
NC_039264.1	25284085	25288380	LOC113040153	hematopoietic SH2 domain-containing protein homolog
NC_039264.1	25325256	25328128	LOC113040155	transmembrane protein 121-like
NC_039264.1	25347096	25353436	LOC113040156	ribonuclease P protein subunit p21-like
NC_039264.1	25354658	25399740	LOC113040157	glypican-5-like
NC_039264.1	25400892	25433314	LOC113040158	glypican-1%2C transcript variant X2
NC_039264.1	25402404	25433314	LOC113040158	glypican-1%2C transcript variant X1
NC_039264.1	25449707	25453945	LOC113040161	hematopoietic SH2 domain-containing protein homolog
NC_039264.1	25454091	25467743	LOC113040162	tropomyosin alpha-1 chain-like%2C transcript variant X1
NC_039264.1	25454091	25463705	LOC113040162	tropomyosin alpha-1 chain-like%2C transcript variant X3
NC_039264.1	25455505	25467744	LOC113040162	tropomyosin alpha-1 chain-like%2C transcript variant X2
NC_039264.1	25455505	25463706	LOC113040162	tropomyosin alpha-1 chain-like%2C transcript variant X4
NC_039264.1	25479960	25484889	LOC113040163	lipoprotein lipase-like
NC_039264.1	25486644	25492448	LOC113040164	lipoprotein lipase-like
NC_039264.1	25493951	25515954	LOC113040165	disintegrin and metalloproteinase domain-containing protein 10-like%2C transcript variant X1
NC_039264.1	25493951	25512378	LOC113040165	disintegrin and metalloproteinase domain-containing protein 10-like%2C transcript variant X2
NC_039264.1	25517515	25526249	LOC113040166	scaffold attachment factor B2-like%2C transcript variant X1
NC_039264.1	25517847	25526249	LOC113040166	scaffold attachment factor B2-like%2C transcript variant X2
NC_039264.1	25535969	25537850	LOC113040691	39S ribosomal protein L54%2C mitochondrial-like
NC_039264.1	25621676	25634896	LOC113040169	GTP-binding protein 1-like%2C transcript variant X3
NC_039264.1	25621677	25635121	LOC113040169	GTP-binding protein 1-like%2C transcript variant X1
NC_039264.1	25621677	25635046	LOC113040169	GTP-binding protein 1-like%2C transcript variant X2
NC_039264.1	25641084	25887250	LOC113040170	low-density lipoprotein receptor-related protein 1B-like
NW_020523543.1	118385	124752	LOC113070318	gastrula zinc finger protein XlCGF57.1-like%2C transcript variant X2
NW_020523543.1	118385	124700	LOC113070318	gastrula zinc finger protein XlCGF57.1-like%2C transcript variant X1
NW_020523543.1	125025	131111	LOC113070324	gastrula zinc finger protein XlCGF8.2DB-like%2C transcript variant X1
NW_020523543.1	125136	131111	LOC113070324	gastrula zinc finger protein XlCGF8.2DB-like%2C transcript variant X2
NW_020523543.1	140457	148808	LOC113070307	guanylate-binding protein 1-like
NW_020523543.1	164331	176070	LOC113070308	guanylate-binding protein 1-like
NW_020523543.1	233321	247264	LOC113070309	guanylate-binding protein 1-like
NW_020523543.1	252079	267111	LOC113070321	gastrula zinc finger protein XlCGF8.2DB-like%2C transcript variant X1
NW_020523543.1	252079	267111	LOC113070321	gastrula zinc finger protein XlCGF8.2DB-like%2C transcript variant X2
NW_020523609.1	16659	119421	LOC113070581	dedicator of cytokinesis protein 3-like
NW_020523609.1	215896	216329	LOC113070601	protein LDOC1-like
NW_020523609.1	228947	235771	LOC113070582	CD276 antigen homolog
NW_020523609.1	252115	265906	LOC113070583	CD276 antigen homolog
NW_020523609.1	276941	278805	LOC113070585	U6 snRNA-associated Sm-like protein LSm3
NW_020523609.1	329793	349802	LOC113070587	sodium- and chloride-dependent taurine transporter-like%2C transcript variant X2
NW_020523609.1	333623	349933	LOC113070587	sodium- and chloride-dependent taurine transporter-like%2C transcript variant X1
NW_020523609.1	353512	468801	LOC113070586	glutamate receptor-interacting protein 2-like%2C transcript variant X1
NW_020523609.1	355116	516921	LOC113070586	glutamate receptor-interacting protein 2-like%2C transcript variant X3
NW_020523609.1	355116	447230	LOC113070586	glutamate receptor-interacting protein 2-like%2C transcript variant X2
NW_020523609.1	355116	423595	LOC113070586	glutamate receptor-interacting protein 2-like%2C transcript variant X4
NW_020523609.1	355116	409436	LOC113070586	glutamate receptor-interacting protein 2-like%2C transcript variant X5
NW_020523609.1	519202	527218	LOC113070588	protein SEC13 homolog
NW_020523609.1	530971	533108	LOC113070589	60S ribosomal protein L32
NW_020523609.1	534654	540191	LOC113070590	protein SSUH2 homolog
NW_020523609.1	544715	594586	LOC113070591	semaphorin-3D-like
NW_020523609.1	595286	601799	LOC113070596	CD276 antigen homolog
NW_020523609.1	604425	607831	LOC113070592	CD276 antigen homolog%2C transcript variant X2
NW_020523609.1	604425	607831	LOC113070592	CD276 antigen homolog%2C transcript variant X1
NW_020523609.1	604425	607829	LOC113070592	CD276 antigen homolog%2C transcript variant X3
NW_020523609.1	608881	611847	LOC113070593	putative nuclease HARBI1
NW_020523609.1	667946	684555	LOC113070594	CD276 antigen homolog%2C transcript variant X2
NW_020523609.1	667955	684555	LOC113070594	CD276 antigen homolog%2C transcript variant X1
